# Supplementary material for: Undergraduate students with and without mental health concerns have different perceptions of disclosing mental health challenges to instructors
Source: PLoS One. 2025 Mar 25;20(3):e0315155. doi: 10.1371/journal.pone.0315155 (PMC11936198; doi:10.1371/journal.pone.0315155)
Supplement: S2 Appendix — (XLS) [file pone.0315155.s002.xls]

## Sheet: minimal data set
CODE	Students in Non-science Majors Biology (N=422)						Students in Majors Biology (N=381)
	No, no mental health concerns (N=215; 51%)			Yes, mental health concerns (N=207; 49%)			No, no mental health concerns (N=190; 50%)			Yes, mental health concerns (N=191; 50%)
Would you disclose?	Depends	No	Yes	Depends	No	Yes	Depends	No	Yes	Depends	No	Yes
	N=135	N=28	N=52	N=126	N=67	N=14	N=96	N=46	N=48	N=97	N=74	N=20
CODES BY RESPONSES
severity of MHC	32	0	1	26	0	0	23	2	0	17	0	0
impact on performance	49	1	17	30	3	4	34	0	22	26	2	9
won't let it impact	14	4	0	17	15	0	3	6	0	14	13	0
private to student	23	13	0	24	23	1	14	22	0	18	26	1
instructor aware and might help	14	1	35	8	0	8	7	0	36	3	0	14
approachability of professor	21	1	4	12	5	1	13	3	5	11	5	0
instructor may or may not care	8	2	4	24	14	1	10	6	3	15	16	1
instructor won't help	5	2	0	11	7	0	3	3	0	10	17	1
embarrassing	3	3	1	11	2	0	4	5	0	6	6	0
perceptions others have	7	4	0	12	11	1	3	5	0	8	13	0
CODES NOT USED
other students need help more	0	0	0	0	0	0	0	0	0	2	1	0
not impacting performance	0	1	0	2	2	0	4	0	0	4	2	0
other reasons	0.12	0	0	0	3	2	6	3	0	8	3	2
COMBINED
	yes disclose		no disclose		depends (maybe)
	yes MHC	no MHC	yes MHC	no MHC	yes MHC	no MHC
	N=34	N=100	N=141	N=74	N=223	N=231
severity of MHC	0	1	0	2	43	55
impact on performance	13	39	5	1	56	83
won't let it impact	0	0	28	10	31	17
private to student	2	0	49	35	42	37
instructor aware and might help	22	71	0	1	11	21
approachability of professor	1	9	10	4	23	34
instructor may or may not care	2	7	30	8	39	18
instructor won't help	1	0	24	5	21	8
embarrassing	0	1	8	8	17	7
perceptions others have	1	0	24	9	20	10
