# Supplementary material for: Undergraduate students with and without mental health concerns have different perceptions of disclosing mental health challenges to instructors
Source: PLoS One. 2025 Mar 25;20(3):e0315155. doi: 10.1371/journal.pone.0315155 (PMC11936198; doi:10.1371/journal.pone.0315155)
Supplement: S3 Appendix — (XLSX) [file pone.0315155.s003.xlsx]

## Sheet: code examples
Code examples
severity of MHC	I answered it would depend on the circumstances because it would depend on how bad my mental health is. If I felt like I was struggling tremendously, that is when I would consult my instructor.	It would depend on what mental health concern I had. Or if there was a traumatic event that resulted in a mental health concern, then I would not feel conformable sharing.	If I were experiencing a mental health concern it would have to depend on the severity of the concern to determine if I would reach out to an instructor. If I was just overwhelmed and feeling anxious about something in the class I would not deem that to be enough distress to contact an instructor.	If it's serious I would, but if it's something everyone is probably going through then I wouldn't.
impact on performance	If it was really effecting my ability to get coursework done to where it was affecting the grade that I would get in the class, I would most likely at least try to talk to my professor about it.	It would depend if my mental health was effecting my class work.	I don't have any of the mental health concerns listed above, but I believe some of them I would disclose to the instructor if I felt as if it would affect my ability to participate in the class.	I feel as though it would depend if I felt like I needed more time to complete something or if the test material was difficult
won't let it impact	I have always dealt with my mental illness myself and never thought it was a valid excuse to be excused for a missed deadline.	It depends if the anxiety was self-inflicted or not. If I decided not to start studying until the night before then I don't deserve an extension and can fight through the anxiety.	I deal with anxiety often, however it has never inhibited my academic capabilities. It seems like a normal part of going through life for me, so unless it begins to inhibit my capabilities I don't see a need to disclose it with my instructors.	I have learned with how to healthily cope with my anxiety, so there hasn't been much of a need to go to my instructor with any concerns.
private to student	I feel that it is not always necessary to disclose that personal information.	It is personal.	I feel like my mental health concerns should not be others concerns. I should figure out how to deal with it.	I have never been good at telling people how I feel
instructor aware and might help	I would want to communicate with my instructor about how I am feeling so that they can help me the best I can and take some stress off of me.	I answered this way because I would want my instructor to know why I may not be performing my best.	I think if your instructor knows that you have a mental health concern, they will be more understanding and help you feel included.	It would make sense to get help
approachability of professor	They are very open and understanding and real	Because I feel comfortable with letting them know about my situation as needed.	Because I don't know them well enough	We have an impersonal relationship.
instructor may or may not care	I think it would be subjective whether I tell my instructor. If they are understanding, I would definitely talk to them if they were.	Some professors based on how they conduct class and interact with students, I'd know that they wouldn't really care, so therefore I wouldn't bother telling them about any mental health concern I was having.	If I think they would be understanding or not.	I mean some professors dont care
instructor won't help	I feel like It wouldn't do much	Because I dont know if my claims hold merit	Also, not sure if anything would be done if concern were to be disclosed.	I have stopped attempting to disclose this because it never helps
embarrassing	Quite frankly I am embarrassed to ask for help when it comes to things like that.	I think it could be embarrassing to disclose it to a teacher depending on who it was.	I was too nervous to speak out on how I felt, because I figured a lot of other people went through the same thing and it didn't seem like it affected them as much as it did me.	I often find that missing a deadline or having to reach out to a professor to talk about it worsens my symptoms
perceptions others have	I feel like some instructors would think I am using the health concern as an excuse.	I would be worried I would come off as needy by doing this, so I usually refrain from sharing such information.	I would not want to seem as if I was trying to get out of something due to personal problems.	I would feel that my instructor may think I am using my mental health as an excuse.
